# Supplementary material for: Genome-Wide Association Mapping of Yield and Grain Quality Traits in Winter Wheat Genotypes
Source: PLoS One. 2015 Oct 23;10(10):e0141339. doi: 10.1371/journal.pone.0141339 (PMC4619745; doi:10.1371/journal.pone.0141339)
Supplement: S1 Table — Yield under rainfed and irrigated conditions are both means across 2 field experiments carried out in Tel Hadya in 2011 and 2012. (XLSX) [file pone.0141339.s001.xlsx]

## Sheet: S1 Table
S1 Table. Summary of the yield performance under rainfed and irrigated conditions and quality parameters for the 118 elite facultative and winter wheat varieties. Yield under rainfed and irrigated conditions are both means across 2 field experiments carried out in Tel Hadya in 2011 and 2012. Average values of 12 quality attributes are also shown.
			Days to heading under rainfed conditions	Days to heading under irrigated conditions	Plant height under rainfed conditions	Plant height under irrigated conditions	Yield under rainfed conditions	Yield under irrigated conditions	Yield average	TKW	TW	PSI	Protein	FAB	FDT	FST	MTI	P	L	P/L	W
Entry	Pedigree	Selection History	(days)	(days)	(cm)	(cm)	(kg/ha)	(kg/ha)	(kg/ha)	(g)	(kg/hl)	(%)	(%)	(ml)	(min)	(min)	(BU)	(mm H2O )	(mm)	(mm H2O/mm )	( J x 10-4)
G1	HK1/6/NVSR3/5/BEZ/TVR/5/CFN/BEZ//SU92/CI13645/3NAI60	ICWH99158-0AP-0AP-0AP-1E-0E-3E-0E	149	154.5	67.5	77.5	3691.92	5679.17	4685.54	29	74.2	45.1	15.7	63	4	9	40	57	147	0.4	253
G2	HK1/6/NVSR3/5/BEZ/TVR/5/CFN/BEZ//SU92/CI13645/3NAI60	ICWH99158-0AP-0AP-0AP-5E-0E-2E-0E	148	155.5	67.5	77.5	3080.63	5081.25	4080.94	29.1	73.6	38.4	15.5	63	5.7	7.3	37	56	139	0.4	247
G3	PSK/NAC//SABALAN/3/GUN91/MNCH	TCI011656	148	157	70	85	3150.22	6241.67	4695.94	29.1	73.2	42.9	15.7	63	4	7.5	46	54	170	0.3	254
G4	ZCL/3/PGFN//CNO67/SON64(ES86-8)/4/KA../4/ALTAY	TCI011552-2AP	147	155.5	70	87.5	2762.61	5132.29	3947.45	38	77.2	42.7	14.6	63	4.5	7.6	43	47	158	0.3	192
G5	JI5418/MARAS//DORADE-5	TCI011057	147.5	156	75	92.5	3368.64	5612.5	4490.57	33.3	75.2	47.1	14.9	60	5.2	8	44	48	161	0.3	233
G6	PLK/LIRA/5/NAI60/3/14.53/ODIN//[CI13441]/4/GRK79/6/MNCH/7/CROC_1/AE.SQUARROSA (213)//PGO	CMSW01WM00578S	144	152	72.5	92.5	3068.09	6566.67	4817.38	33.4	76.2	42.9	15.3	65.5	3.2	4.2	50	64	129	0.5	207
G7	AMSEL/TUI//BLUEGIL-2//SHARK/F4105W2.1	TCI012034-2AP	146.5	154.5	77.5	95	3542.54	5775	4658.77	32.6	74.8	48.8	15.4	60	6.8	9	49	63	112	0.6	275
G8	AMSEL/TUI//BLUEGIL-2//SHARK/F4105W2.1	TCI012034-3AP	149.5	158.5	72.5	92.5	3218.53	5819.79	4519.16	34.6	75.8	44.9	15	61	3.9	7	32	54	117	0.5	168
G9	BOH4/7/WA476/3/391//NUM/5/W22/5/ANA/6/TAM200/KASYAN	TCI-02-353-0AP-0AP-36AP-0AP-1AP-0AP	141.5	151.5	72.5	90	3187.13	6293.75	4740.44	32.2	73.2	38.4	14.7	62.5	3.7	6.5	48	51	170	0.3	206
G10	TAM200/KAUZ/4/CHAM6//1D13.1/MLT/3/SHI4414/CROW	TCI-02-475-0AP-0AP-30AP-0AP-1AP-0AP	143.5	152	75	92.5	3520.03	5929.17	4724.6	38	76	46	14.1	63.5	4	5.6	56	61	145	0.4	217
G11	DORADE-5/3/BOW"S"/GEN//SHAHI	TCI-02-522-0AP-0AP-6AP-0AP-1AP-0AP	139.5	149.5	67.5	85	3654.86	4827.08	4240.97	33.6	77	40	14.6	63	4	6	36	53	156	0.3	214
G12	DORADE-5/3/BOW"S"/GEN//SHAHI	TCI-02-522-0AP-0AP-6AP-0AP-3AP-0AP	139	149.5	67.5	82.5	3750.37	4645.83	4198.1	30.6	77	41.8	15.1	63.5	2.7	4	37	53	137	0.4	184
G13	DORADE-5/3/BOW"S"/GEN//SHAHI	TCI-02-522-0AP-0AP-6AP-0AP-4AP-0AP	138.5	148.5	65	82.5	3725.66	4803.12	4264.39	31	77	41	15.2	63	3	4.5	36	50	127	0.4	160
G14	KS91W009-6-1/PEHLIVAN//SIRENA	TCI012161-030YE-30E-6E-0E-1AP-0AP	150	159.5	70	82.5	2943.57	4818.75	3881.16	31.7	68.4	65	15.5	61	1.5	2.5	53	43	156	0.3	177
G15	SADOVSKA BELIJA/PEHLIVAN	TCI011313-030YE-30E-3E-0E-3AP-0AP	151.5	159.5	67.5	85	3221.27	5875	4548.14	33.1	73.4	47	15.6	61.5	3.7	5	23	48	169	0.3	177
G16	SADOVSKA BELIJA/PEHLIVAN	TCI011313-030YE-30E-3E-0E-5AP-0AP	151.5	158	70	95	2785.96	6135.42	4460.69	32.2	73	38.3	16	62.5	2.8	5.5	33	45	168	0.3	164
G17	4WON-IR257/5/YMH/HYS//HYS/TUR3055/3/DGA/4/VPM/ MOS	TCI-02-80-0AP-0AP-5AP-0AP-3AP-0AP	147.5	156.5	72.5	95	3102.7	5919.79	4511.25	31.8	74.2	59.8	14.6	58	4	6.5	41	38	185	0.2	202
G18	CADET/6/YUMAI13/5/NAI60/3/14.53/ODIN//CI13441/CANON	TCI-02-417-0AP-0AP-1AP-0AP-5A-0AP	142	151.5	75	102.5	3337.35	6620.83	4979.09	29.5	77.2	44	16.1	64	6.2	8.5	33	50	176	0.3	225
G19	NWT/3/TAST/SPRW//TAW12399.75/6/VEE/TSI//GRK/3/NS55.03/5/C126.15/COFN/3/N10B/P14//P101/4/KRC67	TCI 001504-030YE-030YE-5E -0E	142	152.5	85	102.5	3974.45	6089.58	5032.02	33.1	71.8	43.8	15.6	63	6	7.5	33	56	173	0.3	256
G20	TX71A1039.V1*3/AMI/3/BEZ/NAD//KZM(ES85-24)/4/SHARK-1	TCI 001213 -030YE-030YE-7E-0E-1AP	143	151.5	82.5	97.5	3119.77	4616.67	3868.22	27.7	73.4	54	15.4	62	6	7.5	40	50	184	0.3	243
G21	PANTHEON/BLUEGIL-2	TCI 001264 -030YE-030YE-2E-0E	142	150.5	62.5	92.5	3660.42	7102.08	5381.25	29.4	71.4	43.8	15.9	68.5	4	3.8	47	85	112	0.8	268
G22	GUL96/SHARK-1	TCI 001292 -030YE-030YE-9E-0E	151	157.5	67.5	92.5	3055.74	5993.75	4524.74	30.9	73.8	38.6	15.4	63	5.8	11	16	61	148	0.4	276
G23	DROPIA//ID800994.W/FALKE	TCI 001469 -030YE-030YE-1E-0E	145	154	62.5	87.5	2734.98	5157.29	3946.13	30.1	74.2	64.7	15.1	61.5	3.3	4.5	50	43	181	0.2	183
G24	GANSU-1//VORONA/HD2402	TCI 001499 -030YE-030YE-5E-0E	152	158	67.5	85	3279.5	5042.71	4161.1	36.1	76.2	41.7	14.6	62	1.9	1.9	95	38	123	0.3	86
G25	CAR422/ANA//YACO/3/KAUZ*2/TRAP//KAUZ/4/BUCUR/5/BUCUR	TCI 002133 -030YE-030YE-3E-0E	144	152.5	75	95	4037.83	5012.5	4525.16	29.6	71.6	50.3	15.5	64.5	4	4	44	59	132	0.4	212
G26	SPN/NAC//ATTILA/3/SHARK/F4105W2.1	TCI 001054030YE-030YE-1E-0E-5AP-0AP	145.5	153	75	90	2858.08	4881.25	3869.66	31.6	70	44.5	15.3	61.5	4.9	4	49	63	108	0.6	202
G27	ATAY/GALVEZ87//SHARK-1	TCI 001300-030YE-030YE-2E -0E-4AP-0AP	142.5	151.5	70	90	3508.26	4905.21	4206.73	28.8	72.4	54	15	61.5	5.2	8	37	50	176	0.3	244
G28	ERYT26210/HATUSHA-7//TAM200/KAUZ	TCI 002055030YE-030YE-6E-0E-2AP-0AP	141.5	151.5	75	87.5	3336.33	5460.42	4398.37	30.3	68.4	54	16.1	61.5	2.3	4	47	43	205	0.2	208
G29	JAGGER/CETINEL	TCI 001320-030YE-30YE-3E -0E	142.5	150.5	80	92.5	3059.47	5657.29	4358.38	35.2	70.4	55.2	15.2	61	4	9	33	48	165	0.3	205
G30	NWT/3/TAST/SPRW//TAW12399.75/6/VEE/TSI//GRK/3/NS55.03/5/C126.15/COFN/3/N10B/P14//P101/4/KRC67	TCI 001504-030YE-030YE-5E -0E	140.5	151	87.5	97.5	3787.1	5979.17	4883.13	32.8	74.4	46	15	60	11.5	22.6	18	63	147	0.43	332
G31	BURI/MILAN	CMSS95M00590S	143.5	151	77.5	100	2567.8	4990.62	3779.21	31.3	75.8	45.5	15.7	65	6	8	40	70	126	0.6	289
G32	HK1/6/NVSR3/5/BEZ/TVR/5/CFN/BEZ//SU92/CI13645/3NAI60	ICWH99158-0AP-0AP-0AP-4YE-0YE	149	156	60	85	3263.38	5229.17	4246.27	29.8	74.8	43.2	15.8	62	5.5	10	27	58	137	0.4	265
G33	HK1/6/NVSR3/5/BEZ/TVR/5/CFN/BEZ//SU92/CI13645/3NAI60	ICWH99158-0AP-0AP-0AP-2YE-0YE-5AP-0AP	149	155	60	90	3081.47	5804.17	4442.82	30.5	75.2	46.1	15.6	62	6.4	9	34	53	150	0.4	260
G34	HK1/6/NVSR3/5/BEZ/TVR/5/CFN/BEZ//SU92/CI13645/3NAI60	ICWH99158-0AP-0AP-0AP-4YE-0YE-5AP-0AP	148	154	62.5	87.5	3330.52	5552.08	4441.3	30.5	74.6	49.9	15.3	62	5	8.5	37	53	165	0.3	272
G35	ZANDER//ATTILA/3*BCN	CMSW97WM00514S-0SE-0YC-0YE-3YE-0YE-2YE-0YE	140.5	151.5	75	102.5	3449.42	5760.42	4604.92	33.1	77.6	38.2	14.9	63.5	5.2	8	23	75	120	0.6	298
G36	TR.DUR/BEZ/3/2*YUBILEINAYA/P49//AKHTYRCHANKA/6/SN64//SKE/2*ANE/3/SX/4/BEZ/5/JUN/7/BONITO	TCI962283	149.5	156.5	67.5	82.5	2951.06	5310.42	4130.74	33.9	77.6	38.4	14.2	63	9.9	7	35	81	103	0.8	274
G37	KLEIBER/2*FL80//DONSK.POLUK./3/KS82W409/STEPHENS//HATUSHA	TCI96T126	146	154.5	72.5	92.5	3383.15	5334.38	4358.76	34.7	71.6	40	14.4	63.5	3.8	6.2	60	61	137	0.4	220
G38	SHI#4414/CROWS"//GK SAGVARI/CA8055	TCI97AP 539	143.5	152.5	82.5	95	3399.71	6428.12	4913.92	35.8	73.8	43.6	14.6	63.5	2.8	2.5	68	43	121	0.4	126
G39	00247G6-106	00247G6-106	150	158	67.5	90	3455.26	6260.42	4857.84	34.6	77	45.7	15.3	60.5	3.7	7	33	55	119	0.5	209
G40	00247G6-104	00247G6-104	149.5	158.5	65	87.5	3337.94	6287.5	4812.72	34.6	77.2	43.6	15.2	61.5	4.5	5	45	50	120	0.4	185
G41	02106G2-2	02106G2-2	148	157.5	65	85	3097.66	6564.58	4831.12	29.3	73.8	44.9	15.8	62	9.3	22	5	87	108	0.8	373
G42	02429GP1	02429GP1	146	156.5	65	80	3489.44	6554.17	5021.8	28	73	48.8	15.3	61	7.7	13.5	26	65	116	0.6	255
G43	06416G1-1	06416G1-1	143.5	155	70	85	3153	5702.08	4427.54	32.2	75.8	44.8	15.4	61.5	4.5	8	29	58	150	0.4	270
G44	LIMPOPO/9/WA476/3/391//NUM/5/W22/5/ANA/6/TAM200/7/85ZHONG56/8/KS82W409/SPN/10/WA476/3/391//NUM/5/W22/5/ANA/6/TAM200/7/85ZHONG56/8/KS82W409/SPN	TCI012323-030YE-30E-1E-0E-3E-0E	152.5	160.5	75	92.5	2510.09	5633.33	4071.71	36.5	78.2	35.3	12.4	57	1.3	6	51	58	113	0.5	218
G45	ID800994.W/VEE//PYN/BAU/3/PYN/BAU	TCI992293-030YE-0E-15E-0E-4E--0E-4E-0E	150.5	158	75	97.5	2486.37	6220.83	4353.6	40.4	78	41.8	12.4	59.5	1.3	4.8	57	68	81	0.8	189
G46	CO 960223//TAM200/KAUZ	TCI011041-030YE-30E-1E-0E-2E-0E	148.5	157.5	75	90	2560.56	4766.67	3663.61	31.5	76.2	58.2	12.7	54.5	1.4	6.3	68	51	138	0.4	228
G47	MV DALMA/LAGOS-6	TCI011080-030YE-30E-8E-0E-1E-0E	144.5	155	85	95	3212.65	4545.83	3879.24	38.4	80.2	33.9	11.8	57	1	5	63	64	107	0.6	239
G48	OK82282/SNB//AGRI/NAC/3/SHARK/F4105W2.1	TCI011145-030YE-30E-2E-0E-3AP-0AP	146.5	154	75	90	2716.19	4291.67	3503.93	41.2	78	60.3	12.2	53	1	3.8	82	28	155	0.2	124
G49	JI5418/MARAS//SHARK/F4105W2.1	TCI011194-030YE-30E-4E-0E-1E-0E	150.5	161	75	97.5	2741.01	5556.25	4148.63	38.4	76.6	43.3	12.4	56	1.4	6	53	46	130	0.4	185
G50	JI5418/MARAS//SHARK/F4105W2.1	TCI011194-030YE-30E-4E-0E-2E-0E	145	153.5	82.5	100	3216.08	5775	4495.54	41.6	77.6	41.6	12	57	1.4	4.5	63	54	120	0.5	206
G51	JI5418/MARAS//SHARK/F4105W2.1	TCI011194-030YE-30E-4E-0E-3E-0E	144	154.5	82.5	95	3143.71	5912.5	4528.11	38.6	78.2	38.2	11.4	57	1.5	5.5	47	62	98	0.6	213
G52	PSK/NAC//SABALAN/3/GUN91/MNCH	TCI011656-030YE-30E-10E-0E-1E-0E	145.5	153.5	77.5	87.5	3238.6	5581.25	4409.92	34.6	74.6	49.9	12.3	55.5	4.3	7.3	56	37	163	0.2	167
G53	GKKALAKA/MV16//F2076/3/ID800994.W/FALKE/4/VORONA/BAU	TCI012007-030YE-30E-4E-0E-2E-0E	150	157	75	100	2510.12	4487.5	3498.81	42.1	78	42.1	12.6	58	2	3.5	74	47	115	0.4	147
G54	AGRI/BJY//VEE/3/KS91W009-6-1/4/CETINEL	TCI012085-030YE-30E-1E-0E-1E-0E	145	155	82.5	102.5	2711.62	5991.67	4351.64	36.2	75.4	40.5	12.4	58.5	1.7	5	57	49	115	0.4	158
G55	YMH/HYS//HYS/TUR3055/3/DGA/4/VPM/MOS/5/5/TAM200/KAUZ	TCI-02-138-0AP-0AP-26AP-0AP -1E-0E	152.5	164.5	92.5	115	2791.19	5139.58	3965.39	31.7	78.6	40.7	13.2	60	2.3	4.4	52	50	127	0.4	183
G56	JI5418/MARAS/4/885K4.1//MNG/SDV1/3/1D13.1/MLT	TCI-02-32-0AP-0AP-33AP-0AP-4AP-0AP	145.5	157	80	92.5	3811.18	6197.92	5004.55	38.1	79.6	59.4	12.6	55.5	1.5	4.8	85	38	127	0.3	145
G57	1D13.1/MLT//WEAVER/3/RENESANSA	TCI-02-493-0AP-0AP-22AP-0AP-4AP-0AP	150	160.5	72.5	95	2909.98	7089.58	4999.78	34	78.4	36.2	12.8	62	2.2	3.2	78	41	97	0.4	96
G58	4WON-IR-257//KS82117/MLT	TCI-02-79-0AP-0AP-29AP-0AP -1E-0E	154	163	70	100	2327.38	5654.17	3990.77	33.5	76.2	47.2	13	59	3.8	4	63	38	133	0.3	137
G59	4WON-IR-257/5/YMH/HYS//HYS/TUR3055/3/DGA /4/ VPM / MOS	TCI-02-80-0AP-0AP-42AP-0AP-3AP-0AP	143	155.5	80	97.5	3044.26	6785.42	4914.84	42.4	81	56.7	12.5	56	1.4	4.1	70	33	169	0.2	161
G60	DORADE-5//KS82117/MLT	TCI-02-88-0AP-0AP-54AP-0AP-3AP-0AP	155	163.5	67.5	102.5	2738.38	5818.75	4278.56	33.8	74.8	40.6	13.7	63.5	1.7	4.8	68	61	74	0.8	146
G61	DORADE-5//KS82117/MLT	TCI-02-88-0AP-0AP-5AP-0AP-2AP-0AP	145	154.5	67.5	87.5	2930.19	5529.17	4229.68	37.4	77.2	41.4	13.1	60.5	3.5	5	53	49	92	0.5	139
G62	ID800994.W/VEE//PYN/BAU/3/PYN/BAU	TCI992293-030YE-0E-12E-0E-3E-0E-1E-0E	150.5	160.5	65	95	2798.68	6268.75	4533.72	38	76.8	35.9	12.2	61.5	1.2	2.2	53	64	76	0.8	173
G63	ID800994.W/VEE//PYN/BAU/3/PYN/BAU	TCI992293-030YE-0E-15E-0E-4E-0E-1E-0E	149.5	160.5	67.5	97.5	2892.69	5927.08	4409.89	39.9	78.4	38.3	11.7	60.5	1.4	3.2	49	68	65	1	164
G64	ID800994.W/VEE//BAU/KAUZ/3/PYN/BAU	TCI992298-030YE-0E-10E-0E-3E-0E-1E-0E	153	161	62.5	95	3066.37	6112.5	4589.44	40.5	79	38.4	12	61.5	1.4	3	60	69	65	1.1	166
G65	PLK/LIRA/5/NAI60/3/14.53/ODIN//[CI13441]/4/GRK79/6/MNCH/7/CROC_1/AE.SQUARROSA (213)//PGO	CMSW01WM00578S-030YE-30E-3E-0E-1E-0E	148.5	155.5	70	95	2948.03	7064.58	5006.3	32	78.4	38.8	13.1	59.5	3.4	6	44	52	123	0.4	196
G66	PYN/BAU/3/KAUZ//KAUZ/STAR	CMSW01WM00586S-030YE-30E-4E-0E-1E-0E	147	155.5	75	95	3098.68	6164.58	4631.63	39.5	78.6	36.6	12	58	3.4	6.8	61	50	143	0.3	207
G67	T.AST/SPRW//BEZ/CGN/4/INIA//HBGN/DRC/3/BEZ/5/CHIL/2*STAR	CMSW01WM00617S-030YE-30E-1E-0E-2AP-0AP	143.5	153.5	75	95	3341.08	5002.08	4171.58	39.2	77	40.7	12.8	58.5	3	6.4	58	43	152	0.3	193
G68	ADMIS//MILAN/DUCULA	CMSW01WM00331S-030YE-30E-1E-0E-1E-0E	145.5	153.5	70	90	3009.87	5956.25	4483.06	35.2	76.6	45.3	15	61	6.8	11	29	70	139	0.5	375
G69	AGRI/NAC//KAUZ/3/CAMPION	TCI011144-030YE-30E-2E-0E-1E-0E	149	157	72.5	92.5	2712.1	4875	3793.55	28.1	61.8	38.7	14.8	61.5	5.4	9.2	39	54	165	0.3	297
G70	F12.71/SKA//FKG15/3/F483/4/CTK/VEE/5/SHARK/F4105W2.1	TCI011134-030YE-30E-2E-0E-1E-0E	144	152.5	75	90	3745.47	5986.46	4865.96	40.3	76.2	45.1	12.7	57.5	4.3	10.5	43	48	128	0.4	221
G71	JI5418/MARAS//SHARK/F4105W2.1	TCI011194-030YE-30E-1E-0E-2E-0E	143.5	153	72.5	90	3557.86	5697.92	4627.89	36.1	73.8	39.8	12.5	58	5	11	58	60	103	0.6	234
G72	SHARK-1/3/AGRI/BJY//VEE/4/SHARK/F4105W2.1	TCI012033-030YE-30E-6E-0E-1E-0E	146.5	156	67.5	92.5	2902.63	6668.75	4785.69	35.3	76.4	32.8	12.4	58	1.4	11.5	39	63	104	0.6	255
G73	SHARK-4/BUCUR//BURBOT-4	TCI012088-030YE-30E-1E-0E-2E-0E	145.5	156	77.5	92.5	3076.75	5212.5	4144.63	37.7	76.8	44.2	13.8	61	2.9	6.4	53	42	157	0.3	175
G74	AIZAO781/6/LOV11/SON64/4/PJ/GB55//093//7/TAM200/KAUZ	TCI-02-527-0AP-0AP-38AP-0AP-1AP-0AP	150.5	161	82.5	107.5	2422.66	5177.08	3799.87	40	78.2	57.3	12.5	56	1.2	5	73	35	136	0.3	154
G75	4WON-IR257/5/YMH/HYS//HYS/TUR3055/3/DGA/4/VPM/MOS	TCI-02-80-0AP-0AP-24AP-0AP-1AP-0AP	138.5	149	72.5	92.5	2640.9	5650	4145.45	35	80.2	37.3	12.9	60	1.5	5.2	81	61	112	0.5	246
G76	4WON-IR257/5/YMH/HYS//HYS/TUR3055/3/DGA/4/VPM/MOS	TCI-02-80-0AP-0AP-24AP-0AP-4AP-0AP	149.5	159	77.5	105	3010.89	6291.67	4651.28	34.9	80	38.8	13.2	61	1.2	5	76	66	109	0.6	264
G77	KAUZ*2/BOW//KAUZ/3/WBLL1	CMHW00Y00144S-91DHB-03M-03M-0Y	137.5	148	75	97.5	2908.74	5872.92	4390.83	38.4	79.8	41	12.2	59.5	2.4	5.5	70	39	123	0.3	140
G78	VORONA/HD2402//ALBATROSS ODESSKIY	TCI960735-0AP-0YC-3E-0E-1K-0YK-4E-0E	153.5	162	70	102.5	2294.88	4991.67	3643.27	31	76.4	39.8	14.5	63	5.7	8.4	50	71	122	0.6	312
G79	ZANDER-10//BOW/NKT	TCI981079-0E-0E-4E-0E-1E-0E	141.5	150.5	70	95	3383.88	5543.75	4463.82	31	76.6	41.1	13.2	60	6.4	10	44	52	141	0.4	225
G80	6720.11//MDA38/WRM/3/69.148/YMH//HYS/4/ASP/BLT/5/GUN91/MNCH	ICWH99302-0AP-4AP-6AP-0AP-4AP-0AP	142	151	70	95	2806.73	5780.56	4293.64	30	79	39.5	12.6	59	1.3	4.2	67	103	78	1.3	281
G81	PEHLIVAN/JAGGER	ICWH99130-0AP-0AP-0AP-1E-0E-1E-0E	140	147	65	87.5	3173.25	5013.89	4093.57	29.8	74.4	39.3	13.2	62	4	7.5	30	86	96	0.9	235
G82	YUNA/DAGDAS94//SHARK-1	TCI 002166-030YE-030YE-2E -0E	140.5	148	87.5	110	3326.17	5058.33	4192.25	31.4	76.2	39.2	11.6	60.5	1.9	6	37	97	89	1.1	285
G83	UZB-2//TEVEE'S'/BOBWHITE #1	TCI-01-474-0AP-0AP-12AP-0AP-1AP-0AP	138.5	147.5	85	115	2961.62	5016.67	3989.14	33.2	77.8	47.8	12.7	59.5	4	5.5	43	54	116	0.5	148
G84	TOB/ERA//TOB/CNO67/3/PLO/4/VEE#5/5/KAUZ/6/URES/JUN//KAUZ/7/URES/JUN//KAUZ/8/VEE/MJI//2*TUI/3/2*PASTOR	CMSA01M00082S-0E	146	155	67.5	97.5	3391.67	6558.33	4975	27.9	76.6	59.9	13.7	56	5.4	9	38	45	187	0.2	218
G85	BLUEGIL-2/CAMPION	TCI 001177 -030YE-030YE-2E-0E	139.5	149.5	77.5	105	3614.11	6773.61	5193.86	32	76	46.5	12.8	58	5.4	8	35	66	129	0.5	255
G86	BUC/PVN//MILAN/3/TX96V2427	TCI-01-436-0AP-0AP-28AP-0AP-4AP-0AP	142.5	151	75	100	2927.41	5350	4138.71	29.9	77.8	38.7	12.4	59.5	1.4	8.9	48	100	79	1.3	307
G87	KASYAN/YU MAI30	TCI-02-740	142	150	75	90	2910.67	4340.28	3625.48	31.1	74.6	38.9	13.1	61	7.7	22	17	93	101	0.9	345
G88	JAGGER 'SIB'/3/LAGOS-7//GUIMATLI 2/17	TCI-02-1090	145	151.5	72.5	105	2520.83	6925	4722.92	35	76.4	31	11.7	66	2.4	3.6	46	95	71	1.3	196
G89	VORONA/HD2402//ALBATROSS ODESSKIY	TCI-02-44-0AP-0AP-14AP-0AP-4AP-0AP	144	152.5	67.5	97.5	3148.98	5916.67	4532.82	29.2	75.4	36.8	13.1	66	3.5	4	59	97	87	1.1	239
G90	RSK/CA8055//CHAM6/6/BUC/5/NAPHAL/CI13449/4/SEL14.53/3/Cham-8	TCI-02-49-0AP-0AP-23AP-0AP-2AP-0AP	141.5	152	70	100	3300.37	5736.11	4518.24	28.7	75.4	39.8	13.1	64.5	4	3.3	56	74	90	0.8	178
G91	RSK/CA8055//CHAM6/6/BUC/5/NAPHAL/CI13449/4/SEL14.53/3/Cham-8	TCI-02-49-0AP-0AP-32AP-0AP-2AP-0AP	143	152.5	75	100	3133.63	5887.5	4510.56	28.3	76	37.9	12	63.5	4.2	4.5	37	93	63	1.5	187
G92	RSK/CA8055//CHAM6/6/BUC/5/NAPHAL/CI13449/4/SEL14.53/3/Cham-8	TCI-02-49-0AP-0AP-39AP-0AP-1AP-0AP	143	153	75	97.5	2962.5	6004.17	4483.33	28.5	74.8	36.7	12.3	62.5	2.5	4.3	43	80	74	1.1	175
G93	RSK/CA8055//CHAM6/6/BUC/5/NAPHAL/CI13449/4/SEL14.53/3/Cham-8	TCI-02-49-0AP-0AP-54AP-0AP-1AP-0AP	144.5	153	72.5	97.5	3279.68	5673.61	4476.64	28.3	75	39.6	12.4	62.5	3	4.8	39	77	75	1	167
G94	F885K1.1/SXL//GK OTHALON	TCI-02-97-0AP-0AP-44AP-0AP-1AP-0AP	143.5	152	70	92.5	3179.17	4268.06	3723.61	28.3	77.8	39.5	12.8	59.5	4.2	7.5	45	52	153	0.3	194
G95	SHARK/F4105W2.1//TAM200/KAUZ	TCI-02-162-0AP-0AP-25AP-0AP-3AP-0AP	143	151	77.5	92.5	3241.08	5229.17	4235.12	30.8	76.8	54.8	11.7	57	2	5.3	77	53	153	0.3	194
G96	DORADE-5/3/BOW"S"/GEN//SHAHI	TCI-02-522-0AP-0AP-6AP-0AP-3AP-0AP	141.5	149.5	62.5	85	3400.15	5390.28	4395.21	31	78	39	12.1	59	4	5.3	56	56	119	0.5	173
G97	DORADE-5/3/BOW"S"/GEN//SHAHI	TCI-02-522-0AP-0AP-6AP-0AP-4AP-0AP	140.5	150.5	62.5	85	3289.11	5270.83	4279.97	29	78	45.2	12.3	59	3	4.5	55	59	134	0.4	185
G98	AIZAO781/6/LOV11/SON64/4/PJ/GB55//093//7/TAM200/KAUZ	TCI-02-527-0AP-0AP-25AP-0AP-2AP-0AP	148	153	70	97.5	2927.12	6452.78	4689.95	29.6	74.4	62.8	12.6	54.5	2.5	9.3	30	40	145	0.3	136
G99	NWAU15/ATTILA//SHARK/F4105W2.1	TCI011256-030YE-30E-2E-0E-1AP-0AP	139	145.5	67.5	82.5	3315.86	5755.56	4535.71	28.5	70.2	44.9	12.7	56	6	13	34	63	159	0.4	279
G100	KS82142/CUPE(BDME94-1)//KK 8514-1-1	TCI-02-194-0AP-0AP-44AP-0AP-5-0AP	141.5	150	75	95	3088.16	4575	3831.58	28.1	75.6	41.2	13	59	5.4	11	26	74	130	0.6	302
G101	ZANDER-6/5/YE2453/4/KS831024/3/AUR/LANC//NE7060	TCI-02-257-0AP-0AP-30AP-0AP-1-0AP	143.5	153	80	97.5	3071.86	5223.61	4147.73	31.3	74.6	57.4	13.1	54.5	2.5	5	61	30	255	0.1	117
G102	SULTAN95/KIRGIZ95/4/RAN/NE701136//CI13449/CTK/3/CUPE	TCI 002192-030YE-030YE-1E -0E	142	151.5	82.5	107.5	2909.8	5187.5	4048.65	28.8	76.6	55.1	12.4	53	1.7	12	40	42	141	0.3	183
G103	T 98-9//VORONA/HD2402	TCI 001530 -030YE-030YE-16E-0E	146.5	154.5	75	95	3209.58	4759.72	3984.65	29.6	74.4	41.5	13.3	59.5	3.2	5.6	41	74	130	0.6	249
G104	TRAP#1/YACO/3/KAUZ*2/TRAP//KAUZ/6/SN64//SKE/2*ANE/3/SX/4/BEZ/5/JUN/7/SHARK-1	TCI 002115 -030YE-030YE-4E-0E	141	150	75	97.5	3732.89	5963.89	4848.39	30.1	74.6	39.9	13	59.5	4.9	9.3	28	68	142	0.5	273
G105	CAR422/ANA//YACO/3/KAUZ*2/TRAP//KAUZ/4/BUCUR/5/BUCUR	TCI 002133 -030YE-030YE-3E-0E	143.5	152.5	82.5	97.5	3616.89	6062.5	4839.69	29.9	75.8	39.9	13	60.5	4	9.2	25	73	127	0.6	257
G106	CAR422/ANA//YACO/3/KAUZ*2/TRAP//KAUZ/4/BUCUR/5/BUCUR	TCI 002133 -030YE-030YE-4E-0E	145.5	153.5	77.5	97.5	3600.88	5608.33	4604.61	30.3	75.6	43.2	13.1	61	6.2	9.1	36	81	124	0.7	301
G107	KARL/NIOBRARA//TAM200/KAUZ/3/TAM200/KAUZ	TCI012220-030YE-30E-0YK	144	150.5	70	97.5	3520.03	7051.39	5285.71	27.5	77.2	59.4	12.3	55	1.2	5.8	61	48	130	0.4	166
G108	ATAY/GALVEZ87//SHARK-1	TCI 001300-030YE-030YE-2E -0E-4AP-0AP	144.5	152.5	67.5	95	3350.15	5162.5	4256.32	25.9	74.2	48.4	13	56	8.7	15	32	67	132	0.5	296
G109	ERYT783-96/SHARK-1	TCI 001409030YE-030YE-2E-0E-5AP-0AP	144.5	151.5	75	92.5	3552.78	5280.56	4416.67	27.3	72.4	39	12.5	55.5	7.9	17	27	68	93	0.7	231
G110	ATAY/GALVEZ87/3/RSK/CA8055//CHAM6	TCI 001524-030YE-030YE-2E -0E-3AP-0AP	146.5	152.5	70	90	3414.91	4544.44	3979.68	30.4	74.2	56.8	12.8	55	1.2	5.5	44	43	152	0.3	153
G111	DAGDAS/APCB-40	TCI-01-117-0AP-0AP-13AP-0AP-3AP-0AP	143	151.5	67.5	80	3304.39	5945.83	4625.11	27.7	74.2	38.1	12.4	60.5	1.2	3.6	53	94	87	1.1	253
G112	SPN/NAC//ATTILA/3/TRAKIA	TCI-01-33-0AP-0AP-38AP-0AP-4AP-0AP	146	153	65	85	2891.01	5872.22	4381.62	30.7	74	37	12.6	61.5	1.5	3.8	45	93	88	1.1	252
G113	SW89.5277/BORL95//SKAUZ	CMSS93Y03172T	141.5	148.5	67.5	92.5	3251.75	5143.06	4197.4	30.2	78.8	34.5	12	62.5	3.4	9	28	97	53	1.8	181
G114	FRET2/TUKURU//FRET2	CGSS00B00158T-099TOPY-099M-099Y-099M-32CEL-0B	137.5	145	75	92.5	3114.33	5620.83	4367.58	31.9	71.6	38.1	13.2	59.5	4.5	13	20	85	112	0.8	297
G115	RANA96/3/RSK/CA8055//CHAM6	TCI 001093-030YE-030YE-7E -0E	140	148.5	85	100	3543.35	4693.06	4118.2	28.4	76.2	56.6	12.3	55	2	3.9	68	48	136	0.4	156
G116	TAM200/KAUZ/3/AGRI/BJY//VEE	TCI 001129 -030YE-030YE-1E-0E	148	154.5	75	100	3546.93	6051.39	4799.16	30.7	77.2	38.1	12.7	61.5	4.2	9	41	98	106	0.9	309
G117	AU/CO652337//2*CA8-155/3/F474S1-1.1	TCI97-553	145	151.5	87.5	110	2769.15	5113.89	3941.52	33.1	74.8	43.1	13.4	59	5	8.5	45	71	140	0.5	293
G118	SHI#4414/CROWS"//GK SAGVARI/CA8055	TCI97AP 539	144	152.5	80	105	3339.77	5836.11	4587.94	30.5	73.4	38.5	12.7	62	3.2	6.3	47	72	102	0.7	182
Protein: Grain protein content, FDT: Farinograph development time, FST: Farinograph stability time, FAB: Farinograph water absorption, MTI: Mixing tolerance index, W: Alveograph strength, P: Alveograph tenacity, L: Alveograph extensibility, P/L: Alveograph configuration ratio, TKW: Thousand kernel weight, TW: Test weight PSI: Particle size index.
