# Supplementary material for: Genome-Wide Association Mapping of Yield and Grain Quality Traits in Winter Wheat Genotypes
Source: PLoS One. 2015 Oct 23;10(10):e0141339. doi: 10.1371/journal.pone.0141339 (PMC4619745; doi:10.1371/journal.pone.0141339)
Supplement: S2 Table — Yield average across 4 environments (2011-2012/irrigated and rainfed in Tel Hadya, Syria) and mean yield under rainfed and irrigated conditions are also shown. (XLSX) [file pone.0141339.s002.xlsx]

## Sheet: S2 Table
S2 Table. Allelic pattern for the 118 elite lines and Bezostaya and Solh for the 67 marker-trait associations found and the rest from the 3051 markers used in the study. Yield average across 4 environments (2011-2012/irrigated and rainfed in Tel Hadya, Syria) and mean yield under rainfed and irrigated conditions are also shown.
Genotype	Pedigree	Yield under rainfed conditions (kg/ha)	Yield under irrigated conditions (kg/ha)	Yield average (kg/ha)	wPt3761	wPt2507	wPt9510	wPt2938	wPt6422	wPt6674	wPt667413	wPt2883	wPt5261	wPt663992	wPt665749	wPt667746	wPt668044	wPt732125	wPt734157	wPt740798	wPt741290	wPt743847	wPt744866	wPt744943	wPt733835	rPt7987	wPt4487	wPt742908	wPt744477	wPt3076	wPt9859	wPt8398	wPt4900	wPt1601	wPt9067	wPt2607	wPt3327	wPt8072	wPt7305	wPt2847	wPt5892	wPt6122	wPt3524	wPt4801	wPt667984	wPt1482	wPt3177	tPt4125	wPt0298
					DH2011IRR, DH2011RF, DH2012IRR, DHIRRAv, DHRFAv, DHAv	DH2011IRR, DHIRRAv	DH2011IRR, PHIRRAv, PHRFAv, PHAv	DH2011RF, DH2011IRR	DHRF	FDT	FDT	FST	FST	FST	FST	FST	FST	FST	FST	FST	FST	FST	FST	FST	FST, MTI, W	L	L	P, P/L	P/L	P/L, L	PH2011IRR	PH2011IRR, PHIRRAv, PHAv	PH2012RF	PHAv	PHIRR	Protein	Protein	PSI	PSI, L	TKW	TKW	TKW	TW	TW	TW	W	W	YLD2011IRR	YLD2011RF
G1	HK1/6/NVSR3/5/BEZ/TVR/5/CFN/BEZ//SU92/CI13645/3NAI60	3691.92	5679.17	4685.55	1	1	0	0	1	0	1	1	0	1	1	0	0	1	0	1	0	0	1	1	1	0	0	1	1	1	0	1	1	1	1	1	1	0	0	0	1	0	1	0	1	1	1	0	0
G2	HK1/6/NVSR3/5/BEZ/TVR/5/CFN/BEZ//SU92/CI13645/3NAI60	3080.63	5081.25	4080.94	1	1	0	0	1	0	1	1	0	1	1	0	0	1	0	1	0	0	1	1	1	0	0	1	1	1	0	1	1	1	1	1	1	0	0	0	1	0	1	0	1	1	1	0	0
G3	PSK/NAC//SABALAN/3/GUN91/MNCH	3150.22	6241.67	4695.94	0	1	0	0	0	0	1	1	0	1	0	0	0	0	0	0	0	0	1	1	0	0	0	0	1	1	0	0	1	0	0	1	0	1	0	1	1	0	1	0	1	0	1	0	?
G4	ZCL/3/PGFN//CNO67/SON64(ES86-8)/4/KA../4/ALTAY	2762.61	5132.29	3947.45	1	1	1	0	1	0	1	0	0	1	1	0	0	1	0	1	0	1	1	1	1	0	0	1	1	1	0	1	0	0	1	1	1	1	0	0	1	0	0	0	1	1	1	1	0
G5	JI5418/MARAS//DORADE-5	3368.64	5612.5	4490.57	0	1	1	0	1	0	1	1	0	1	1	0	1	1	0	1	0	0	1	1	1	0	0	1	1	1	0	1	1	0	1	1	1	0	0	0	1	0	0	1	0	1	1	0	0
G6	PLK/LIRA/5/NAI60/3/14.53/ODIN//[CI13441]/4/GRK79/6/MNCH/7/CROC_1/AE.SQUARROSA (213)//PGO	3068.09	6566.67	4817.38	1	1	0	0	1	0	1	1	1	1	1	1	1	0	0	1	0	1	1	1	1	1	1	1	1	1	1	0	1	0	1	?	1	0	0	1	0	0	1	1	0	1	0	?	1
G7	AMSEL/TUI//BLUEGIL-2//SHARK/F4105W2.1	3542.54	5775	4658.77	?	1	1	?	1	?	1	1	1	1	1	1	0	1	1	1	1	0	1	1	1	1	1	1	1	0	0	0	1	0	1	1	1	0	0	1	0	1	0	1	0	1	1	1	0
G8	AMSEL/TUI//BLUEGIL-2//SHARK/F4105W2.1	3218.53	5819.79	4519.16	0	1	0	0	1	0	0	0	1	1	1	1	0	1	0	0	0	1	1	1	0	1	1	1	1	1	0	1	1	0	1	1	?	0	0	0	1	1	1	1	0	1	1	1	0
G9	BOH4/7/WA476/3/391//NUM/5/W22/5/ANA/6/TAM200/KASYAN	3187.14	6293.75	4740.44	1	1	0	1	1	0	1	1	1	1	1	1	0	1	0	1	0	0	1	0	0	0	0	1	1	1	1	0	1	0	1	1	1	1	0	0	1	0	1	0	1	0	1	?	0
G10	TAM200/KAUZ/4/CHAM6//1D13.1/MLT/3/SHI4414/CROW	3520.03	5929.17	4724.6	1	1	0	0	1	0	1	1	0	1	1	0	0	1	1	1	1	0	1	1	0	1	1	1	1	1	0	1	0	0	1	1	1	0	0	0	1	1	0	0	1	1	1	1	1
G11	DORADE-5/3/BOW"S"/GEN//SHAHI	3654.86	4827.08	4240.97	0	0	1	1	1	1	1	0	0	1	1	0	0	1	0	1	0	1	1	1	0	1	1	0	1	1	0	0	0	0	0	1	1	1	1	1	0	1	1	1	0	1	1	0	0
G12	DORADE-5/3/BOW"S"/GEN//SHAHI	3750.36	4645.83	4198.1	0	0	1	1	1	1	1	0	0	1	1	0	0	1	0	1	0	1	1	1	0	?	1	0	1	1	0	0	0	0	0	1	1	1	1	1	0	1	1	0	1	1	1	1	0
G13	DORADE-5/3/BOW"S"/GEN//SHAHI	3725.66	4803.12	4264.39	0	0	1	1	1	1	1	0	0	1	1	0	0	1	0	1	0	1	1	1	0	?	1	0	1	1	0	0	0	0	0	1	1	1	1	0	0	1	1	0	1	1	1	1	0
G14	KS91W009-6-1/PEHLIVAN//SIRENA	2943.57	4818.75	3881.16	1	1	?	0	0	0	0	1	0	1	0	0	1	1	0	1	0	1	1	1	0	0	0	1	1	1	1	0	1	0	1	1	0	1	0	0	1	1	1	1	0	0	1	1	0
G15	SADOVSKA BELIJA/PEHLIVAN	3221.27	5875	4548.14	0	1	0	0	1	0	0	0	1	1	1	1	0	1	0	0	0	1	1	1	0	?	1	1	1	1	0	1	1	0	1	1	1	0	0	0	1	1	1	1	0	1	1	1	0
G16	SADOVSKA BELIJA/PEHLIVAN	2785.97	6135.42	4460.69	0	1	0	0	1	0	0	0	1	1	1	1	0	1	0	0	0	1	1	1	0	1	1	1	1	1	0	1	1	0	1	1	0	0	0	0	1	1	1	1	0	1	1	1	0
G17	4WON-IR257/5/YMH/HYS//HYS/TUR3055/3/DGA/4/VPM/ MOS	3102.7	5919.79	4511.25	0	1	0	0	1	0	1	1	0	0	1	0	0	1	0	1	0	1	0	0	1	0	0	1	1	1	1	1	1	0	1	1	1	0	?	1	1	0	0	?	0	1	1	1	1
G18	CADET/6/YUMAI13/5/NAI60/3/14.53/ODIN//CI13441/CANON	3337.35	6620.83	4979.09	1	1	0	0	1	1	1	1	0	1	1	0	0	1	0	1	0	1	1	1	1	0	0	0	1	1	0	1	1	0	1	1	1	1	0	1	1	1	1	0	1	0	1	0	0
G19	NWT/3/TAST/SPRW//TAW12399.75/6/VEE/TSI//GRK/3/NS55.03/5/C126.15/COFN/3/N10B/P14//P101/4/KRC67	3974.45	6089.58	5032.02	1	1	1	1	1	0	0	1	0	1	0	0	1	1	0	1	0	0	1	1	1	1	1	1	1	1	0	?	1	0	1	1	1	0	0	?	0	0	1	0	1	0	1	0	1
G20	TX71A1039.V1*3/AMI/3/BEZ/NAD//KZM(ES85-24)/4/SHARK-1	3119.77	4616.67	3868.22	1	1	1	0	1	1	1	1	0	0	1	0	1	1	0	1	0	0	0	1	0	1	1	1	1	1	0	1	0	1	1	1	1	0	1	1	1	1	1	0	1	1	1	1	0
G21	PANTHEON/BLUEGIL-2	3660.42	7102.08	5381.25	0	1	0	0	1	0	1	1	0	0	1	0	1	1	0	1	0	0	0	1	1	0	0	1	1	1	0	1	1	0	1	1	1	0	0	0	1	1	1	0	1	0	1	0	0
G22	GUL96/SHARK-1	3055.74	5993.75	4524.74	1	1	1	0	0	0	1	1	0	1	0	0	1	0	0	1	0	0	1	1	1	1	1	1	1	1	0	0	0	0	1	1	?	0	0	1	1	1	1	0	1	0	1	0	1
G23	DROPIA//ID800994.W/FALKE	2734.98	5157.29	3946.14	1	1	1	0	1	0	1	1	1	1	1	1	0	1	0	1	0	0	1	1	0	0	0	1	1	1	0	1	1	0	1	1	1	?	1	0	1	1	1	1	0	1	1	1	1
G24	GANSU-1//VORONA/HD2402	3279.5	5042.71	4161.1	1	1	0	0	0	0	1	1	0	1	1	0	0	1	0	1	0	0	1	1	0	?	1	1	0	1	0	1	?	0	?	0	1	0	0	0	1	1	1	0	1	1	1	1	1
G25	CAR422/ANA//YACO/3/KAUZ*2/TRAP//KAUZ/4/BUCUR/5/BUCUR	4037.83	5012.5	4525.16	0	1	1	1	0	0	1	1	0	1	1	0	1	1	1	1	1	0	1	1	0	0	0	1	1	1	1	1	0	1	1	1	1	?	0	0	1	0	0	0	1	1	1	1	1
G26	SPN/NAC//ATTILA/3/SHARK/F4105W2.1	2858.08	4881.25	3869.66	0	1	0	1	1	1	1	1	0	1	0	0	0	0	0	0	0	0	1	1	1	1	1	0	1	1	0	1	0	0	1	1	1	0	0	0	1	0	0	0	1	0	0	0	?
G27	ATAY/GALVEZ87//SHARK-1	3508.26	4905.21	4206.73	1	1	1	1	1	1	?	1	0	1	0	0	1	1	1	1	1	0	1	1	1	0	?	1	1	1	0	0	1	?	1	0	?	0	0	1	0	0	0	0	1	1	1	1	0
G28	ERYT26210/HATUSHA-7//TAM200/KAUZ	3336.33	5460.42	4398.37	1	1	1	0	1	0	1	1	0	1	0	0	0	1	0	1	0	0	0	1	0	0	0	1	1	1	0	1	1	1	1	1	1	1	0	1	1	1	1	1	0	1	1	1	1
G29	JAGGER/CETINEL	3059.47	5657.29	4358.38	1	1	1	0	1	0	1	1	0	1	0	0	0	1	0	1	0	0	1	1	0	0	0	1	1	1	0	1	0	1	1	1	1	1	0	1	1	?	1	1	0	1	1	1	1
G30	NWT/3/TAST/SPRW//TAW12399.75/6/VEE/TSI//GRK/3/NS55.03/5/C126.15/COFN/3/N10B/P14//P101/4/KRC67	3787.1	5979.17	4883.13	1	1	1	0	1	?	?	0	0	1	0	0	?	1	1	1	1	0	1	1	1	1	1	1	1	1	0	0	0	0	1	1	1	0	0	0	1	0	1	0	1	0	1	0	1
G31	BURI/MILAN	2567.8	4990.62	3779.21	1	1	0	0	1	0	1	1	1	1	0	1	0	1	0	1	0	1	1	1	1	0	0	1	1	1	0	1	0	0	1	1	1	0	0	0	0	1	1	1	0	?	0	0	0
G32	HK1/6/NVSR3/5/BEZ/TVR/5/CFN/BEZ//SU92/CI13645/3NAI60	3263.38	5229.17	4246.27	1	1	0	0	1	0	1	1	0	1	1	0	0	1	0	1	0	0	1	1	1	0	0	1	1	1	0	1	1	1	1	1	1	0	0	0	1	0	1	0	1	1	1	0	0
G33	HK1/6/NVSR3/5/BEZ/TVR/5/CFN/BEZ//SU92/CI13645/3NAI60	3081.47	5804.17	4442.82	1	1	0	0	1	0	1	1	0	1	1	0	0	1	0	1	0	0	1	1	1	0	0	1	1	1	0	1	1	1	1	1	1	0	0	0	1	0	1	0	1	1	1	0	0
G34	HK1/6/NVSR3/5/BEZ/TVR/5/CFN/BEZ//SU92/CI13645/3NAI60	3330.52	5552.08	4441.3	1	1	0	0	1	0	1	1	0	1	1	0	0	1	0	1	0	0	1	1	1	0	0	1	1	1	0	1	1	1	1	1	1	0	0	?	1	0	1	0	1	1	1	0	0
G35	ZANDER//ATTILA/3*BCN	3449.41	5760.42	4604.92	1	1	1	1	1	0	1	0	0	1	0	0	1	1	0	1	0	1	1	1	1	0	0	1	1	1	1	0	1	0	1	1	0	0	0	0	1	1	1	0	1	?	1	0	1
G36	TR.DUR/BEZ/3/2*YUBILEINAYA/P49//AKHTYRCHANKA/6/SN64//SKE/2*ANE/3/SX/4/BEZ/5/JUN/7/BONITO	2951.06	5310.42	4130.74	1	1	0	0	1	0	1	1	1	0	1	1	0	1	0	1	0	0	0	1	1	1	1	1	1	1	0	1	0	0	1	1	1	1	0	0	0	1	1	0	1	1	1	0	1
G37	KLEIBER/2*FL80//DONSK.POLUK./3/KS82W409/STEPHENS//HATUSHA	3383.15	5334.38	4358.76	1	1	1	0	?	0	1	1	1	0	1	1	0	1	0	1	0	1	0	1	0	1	1	1	1	1	0	1	1	0	1	1	?	0	0	1	0	0	1	0	1	0	1	1	0
G38	SHI#4414/CROWS"//GK SAGVARI/CA8055	3399.71	6428.12	4913.92	1	1	1	1	1	0	0	0	0	1	1	0	1	1	0	1	0	0	1	1	0	0	0	1	1	1	0	0	1	0	1	1	1	0	0	1	0	1	1	1	0	1	1	0	0
G39	00247G6-106	3455.26	6260.42	4857.84	1	1	1	0	0	0	0	1	0	1	1	0	1	1	0	1	0	0	1	1	1	0	0	1	1	1	0	1	1	0	1	1	1	0	0	0	1	0	1	0	1	1	0	1	0
G40	00247G6-104	3337.94	6287.5	4812.72	1	1	1	0	0	0	0	1	0	1	1	0	1	1	1	1	1	1	1	1	1	0	0	1	1	0	0	1	?	0	1	?	1	0	0	?	1	0	1	0	1	1	1	1	0
G41	02106G2-2	3097.66	6564.58	4831.12	1	1	1	0	0	0	0	?	?	?	?	?	1	?	?	?	?	?	?	?	?	0	0	1	0	0	0	1	1	0	1	?	1	0	0	1	1	1	0	0	1	0	?	1	0
G42	02429GP1	3489.44	6554.17	5021.8	0	1	1	0	0	0	1	1	0	?	1	0	0	1	0	1	?	1	1	1	1	0	0	1	1	0	0	1	0	0	1	0	1	0	0	0	1	1	1	0	1	0	0	1	0
G43	06416G1-1	3153	5702.08	4427.54	0	1	1	0	0	0	1	1	0	0	1	0	0	1	0	1	0	1	0	1	1	0	0	1	1	0	0	1	0	0	1	?	1	0	0	0	1	0	1	0	1	0	1	1	0
G44	LIMPOPO/9/WA476/3/391//NUM/5/W22/5/ANA/6/TAM200/7/85ZHONG56/8/KS82W409/SPN/10/WA476/3/391//NUM/5/W22/5/ANA/6/TAM200/7/85ZHONG56/8/KS82W409/SPN	2510.09	5633.33	4071.71	?	1	1	0	1	0	0	1	1	0	1	1	1	1	0	1	0	0	0	0	1	1	1	1	0	0	1	0	1	0	1	?	1	0	0	0	1	0	0	0	1	0	?	1	0
G45	ID800994.W/VEE//PYN/BAU/3/PYN/BAU	2486.37	6220.83	4353.6	1	1	1	0	0	0	1	1	0	1	0	0	0	0	0	1	0	0	1	1	1	0	0	1	1	1	0	1	0	?	0	0	0	0	0	1	1	1	1	0	1	1	0	1	1
G46	CO 960223//TAM200/KAUZ	2560.56	4766.67	3663.61	?	1	?	0	0	0	1	1	0	?	1	0	0	1	1	1	1	0	1	1	0	1	1	1	1	0	0	0	0	0	1	?	?	0	0	?	1	1	0	0	?	?	?	1	0
G47	MV DALMA/LAGOS-6	3212.65	4545.83	3879.24	1	0	1	0	1	0	1	1	0	0	0	0	0	1	0	1	0	1	0	1	0	0	0	1	1	0	0	1	1	1	0	?	?	0	0	?	1	0	1	0	1	1	1	1	1
G48	OK82282/SNB//AGRI/NAC/3/SHARK/F4105W2.1	2716.19	4291.67	3503.93	1	1	0	1	1	0	1	1	0	1	1	0	0	0	1	1	1	1	1	1	0	1	1	1	1	1	0	0	1	0	1	0	1	1	0	0	0	0	0	0	1	0	1	0	0
G49	JI5418/MARAS//SHARK/F4105W2.1	2741.01	5556.25	4148.63	0	?	0	0	1	0	0	1	0	?	1	0	0	0	1	1	1	0	1	1	1	1	1	1	1	0	0	1	1	0	1	1	1	0	0	0	1	0	0	0	1	0	1	0	?
G50	JI5418/MARAS//SHARK/F4105W2.1	3216.08	5775	4495.54	0	1	0	1	1	0	0	1	0	1	1	0	0	0	1	1	1	0	1	1	1	1	1	1	1	0	0	1	1	0	1	?	1	0	0	0	1	0	0	0	1	0	?	0	1
G51	JI5418/MARAS//SHARK/F4105W2.1	3143.71	5912.5	4528.11	0	1	0	?	1	0	0	1	0	?	1	0	0	0	1	0	1	0	1	1	1	1	1	1	1	0	0	1	1	0	1	1	?	0	0	0	1	0	0	0	1	0	?	0	1
G52	PSK/NAC//SABALAN/3/GUN91/MNCH	3238.6	5581.25	4409.92	1	1	0	0	1	0	1	0	0	1	0	0	0	1	0	1	0	0	1	1	0	1	1	0	1	0	0	0	1	1	0	0	0	1	0	1	1	0	1	0	1	1	1	1	1
G53	GKKALAKA/MV16//F2076/3/ID800994.W/FALKE/4/VORONA/BAU	2510.12	4487.5	3498.81	?	1	0	0	?	1	1	1	1	1	1	1	0	1	0	1	0	1	1	1	0	1	1	1	1	1	0	1	0	0	1	?	?	0	0	0	0	1	1	0	1	0	1	0	0
G54	AGRI/BJY//VEE/3/KS91W009-6-1/4/CETINEL	2711.62	5991.67	4351.65	0	1	1	0	1	0	0	1	0	0	1	0	0	1	0	1	0	1	0	0	0	0	0	1	0	0	1	?	0	1	1	0	1	0	0	0	1	1	0	1	0	0	1	0	0
G55	YMH/HYS//HYS/TUR3055/3/DGA/4/VPM/MOS/5/5/TAM200/KAUZ	2791.19	5139.58	3965.39	0	1	1	0	1	0	1	0	0	0	1	0	1	1	0	1	0	1	0	0	0	0	0	1	0	0	0	?	1	1	1	0	0	0	0	1	1	0	1	0	1	1	1	1	1
G56	JI5418/MARAS/4/885K4.1//MNG/SDV1/3/1D13.1/MLT	3811.18	6197.92	5004.55	0	1	0	0	1	0	1	1	0	1	1	0	1	1	0	1	0	1	1	1	0	1	1	1	1	1	1	0	1	0	1	?	0	1	0	0	1	0	0	1	0	1	1	0	0
G57	1D13.1/MLT//WEAVER/3/RENESANSA	2909.98	7089.58	4999.78	1	1	1	0	1	0	1	0	0	1	1	0	1	1	0	1	0	1	1	1	0	0	0	1	?	1	1	1	1	0	1	?	1	0	0	0	1	0	1	0	1	1	1	0	?
G58	4WON-IR-257//KS82117/MLT	2327.38	5654.17	3990.77	1	1	0	0	?	1	1	1	1	1	1	1	0	1	0	0	0	1	1	1	0	1	1	1	1	1	0	1	1	0	1	0	1	0	0	0	0	0	1	1	0	0	0	1	1
G59	4WON-IR-257/5/YMH/HYS//HYS/TUR3055/3/DGA /4/ VPM / MOS	3044.26	6785.42	4914.84	1	1	1	0	1	0	0	1	1	0	1	1	0	1	0	1	0	1	0	0	1	0	0	1	1	0	0	0	1	1	1	1	1	0	?	0	0	0	1	0	1	1	1	0	1
G60	DORADE-5//KS82117/MLT	2738.38	5818.75	4278.56	?	1	?	0	?	0	1	1	0	1	1	0	0	1	0	1	0	0	1	1	1	1	1	1	1	1	0	0	1	0	1	?	1	1	0	0	1	1	1	0	1	1	0	0	1
G61	DORADE-5//KS82117/MLT	2930.19	5529.17	4229.68	1	1	0	0	1	0	1	1	0	1	1	0	0	0	0	1	0	1	1	1	1	1	1	0	1	1	0	0	0	0	1	1	1	0	0	0	1	1	0	0	1	0	0	0	1
G62	ID800994.W/VEE//PYN/BAU/3/PYN/BAU	2798.68	6268.75	4533.72	1	1	1	0	0	0	1	1	0	1	0	0	0	0	0	1	0	0	1	1	1	0	0	1	1	1	0	1	0	0	0	1	0	0	0	1	1	1	1	0	1	1	0	0	1
G63	ID800994.W/VEE//PYN/BAU/3/PYN/BAU	2892.69	5927.08	4409.89	1	1	1	0	0	0	1	1	0	1	0	0	0	0	0	1	0	0	1	1	1	0	0	1	1	1	0	1	0	0	0	1	0	0	0	1	1	1	1	0	1	1	0	1	1
G64	ID800994.W/VEE//BAU/KAUZ/3/PYN/BAU	3066.37	6112.5	4589.44	?	1	1	0	0	0	1	1	0	1	0	0	0	0	0	1	0	0	1	1	1	0	0	1	1	0	0	1	0	0	0	0	0	0	0	0	1	1	1	0	1	1	0	1	1
G65	PLK/LIRA/5/NAI60/3/14.53/ODIN//[CI13441]/4/GRK79/6/MNCH/7/CROC_1/AE.SQUARROSA (213)//PGO	2948.03	7064.58	5006.31	1	1	0	0	1	0	1	1	1	1	1	1	0	0	0	1	0	1	1	0	0	?	?	1	0	1	1	0	1	0	1	0	1	0	0	1	1	0	1	0	1	1	1	0	1
G66	PYN/BAU/3/KAUZ//KAUZ/STAR	3098.68	6164.58	4631.63	1	1	0	0	?	1	1	1	1	0	1	1	0	1	0	1	0	1	0	0	0	0	0	1	0	0	1	0	0	0	1	?	1	0	0	0	0	0	0	0	1	1	?	1	0
G67	T.AST/SPRW//BEZ/CGN/4/INIA//HBGN/DRC/3/BEZ/5/CHIL/2*STAR	3341.08	5002.08	4171.58	1	1	1	1	1	1	1	0	0	1	1	0	0	0	0	1	0	0	1	1	?	0	0	0	0	?	0	1	0	0	1	0	1	0	0	0	1	?	1	1	0	1	1	0	1
G68	ADMIS//MILAN/DUCULA	3009.87	5956.25	4483.06	1	1	0	0	1	0	1	0	0	?	0	0	0	1	0	1	0	0	1	1	0	1	1	0	1	0	0	0	1	1	0	0	0	1	0	1	1	0	1	0	1	?	?	1	1
G69	AGRI/NAC//KAUZ/3/CAMPION	2712.1	4875	3793.55	0	1	1	0	0	0	1	1	0	?	1	0	1	0	0	0	0	1	1	1	1	0	0	0	1	0	0	0	1	0	1	0	1	0	0	0	1	1	?	0	1	0	?	1	1
G70	F12.71/SKA//FKG15/3/F483/4/CTK/VEE/5/SHARK/F4105W2.1	3745.47	5986.46	4865.96	1	1	1	1	1	0	1	1	0	?	1	0	0	1	1	0	1	0	1	1	1	1	1	1	1	1	0	1	1	0	1	?	1	0	0	?	0	0	0	1	0	1	?	0	0
G71	JI5418/MARAS//SHARK/F4105W2.1	3557.86	5697.92	4627.89	1	1	1	1	1	1	1	1	0	?	1	0	0	?	1	?	1	0	1	1	1	1	1	1	1	0	0	1	1	0	1	?	1	0	0	1	0	0	0	1	0	1	?	0	0
G72	SHARK-1/3/AGRI/BJY//VEE/4/SHARK/F4105W2.1	2902.63	6668.75	4785.69	1	1	?	0	1	0	1	1	0	1	0	0	0	1	0	?	0	0	1	1	1	1	1	1	1	1	1	1	1	0	1	?	1	0	0	1	0	0	1	0	1	0	1	0	?
G73	SHARK-4/BUCUR//BURBOT-4	3076.75	5212.5	4144.63	1	1	0	1	?	0	0	1	0	1	0	0	1	1	0	1	0	0	1	1	0	0	0	1	1	1	0	1	0	1	1	0	1	0	0	0	0	1	1	0	1	1	1	?	0
G74	AIZAO781/6/LOV11/SON64/4/PJ/GB55//093//7/TAM200/KAUZ	2422.66	5177.08	3799.87	?	1	0	0	0	0	0	1	0	1	1	0	0	1	0	1	0	1	1	1	1	1	1	1	1	?	?	0	1	1	1	?	1	1	0	0	0	0	1	0	1	1	1	1	0
G75	4WON-IR257/5/YMH/HYS//HYS/TUR3055/3/DGA/4/VPM/MOS	2640.9	5650	4145.45	0	1	1	1	1	0	0	1	0	0	0	0	0	0	0	1	0	0	0	1	1	1	1	1	1	1	1	0	1	?	1	1	0	0	0	0	1	0	1	0	1	1	0	0	0
G76	4WON-IR257/5/YMH/HYS//HYS/TUR3055/3/DGA/4/VPM/MOS	3010.89	6291.67	4651.28	1	1	1	0	1	0	0	1	0	1	1	0	0	1	0	1	0	1	1	0	1	1	1	1	1	0	0	0	1	1	1	1	1	0	0	0	1	0	0	0	1	1	1	1	0
G77	KAUZ*2/BOW//KAUZ/3/WBLL1	2908.74	5872.92	4390.83	1	1	1	1	1	0	1	1	0	1	0	0	0	0	0	1	0	0	1	1	1	0	0	1	1	?	1	0	1	1	1	1	1	0	0	0	1	1	1	0	1	1	0	0	0
G78	VORONA/HD2402//ALBATROSS ODESSKIY	2294.88	4991.67	3643.28	1	1	1	0	1	0	1	1	1	1	1	1	?	1	0	1	0	0	1	0	1	0	0	1	1	1	0	?	1	0	1	0	1	0	0	1	1	0	1	0	1	1	1	?	1
G79	ZANDER-10//BOW/NKT	3383.88	5543.75	4463.82	1	1	1	1	1	0	1	1	0	1	0	0	0	0	0	1	0	0	1	1	1	0	0	1	1	1	1	0	1	0	1	1	1	0	0	0	1	1	1	0	1	1	0	0	0
G80	6720.11//MDA38/WRM/3/69.148/YMH//HYS/4/ASP/BLT/5/GUN91/MNCH	2806.72	5780.56	4293.64	0	1	0	1	1	0	1	1	1	1	1	1	0	1	1	0	1	0	1	0	1	1	1	0	1	0	0	1	1	0	1	?	1	0	0	1	1	0	0	0	1	1	1	1	1
G81	PEHLIVAN/JAGGER	3173.25	5013.89	4093.57	1	1	1	1	1	0	1	1	0	1	1	0	0	1	0	1	0	0	1	1	0	1	1	1	1	0	0	1	0	0	1	1	0	0	1	0	1	1	1	0	1	1	?	0	0
G82	YUNA/DAGDAS94//SHARK-1	3326.17	5058.33	4192.25	1	1	1	0	0	0	0	1	0	1	0	0	1	0	0	1	0	0	1	1	1	1	1	1	1	0	0	?	0	0	1	0	?	0	0	0	1	1	1	0	1	0	1	1	1
G83	UZB-2//TEVEE'S'/BOBWHITE #1	2961.62	5016.67	3989.14	0	0	1	1	1	1	1	1	0	?	1	0	0	1	0	1	0	1	1	1	0	?	1	0	1	1	?	1	0	0	1	1	1	0	0	1	0	1	1	1	0	1	0	0	0
G84	TOB/ERA//TOB/CNO67/3/PLO/4/VEE#5/5/KAUZ/6/URES/JUN//KAUZ/7/URES/JUN//KAUZ/8/VEE/MJI//2*TUI/3/2*PASTOR	3391.67	6558.33	4975	1	1	0	0	?	0	1	1	1	0	0	1	1	1	0	1	0	?	0	0	?	0	0	1	1	1	0	0	1	0	1	0	1	0	?	0	1	0	0	0	1	1	1	0	0
G85	BLUEGIL-2/CAMPION	3614.11	6773.61	5193.86	0	1	1	0	0	1	1	1	0	0	1	0	0	1	0	1	?	0	0	1	1	1	1	1	0	1	0	?	0	0	1	1	1	0	0	0	1	1	1	0	1	0	?	0	0
G86	BUC/PVN//MILAN/3/TX96V2427	2927.41	5350	4138.71	0	1	0	1	1	0	1	1	1	1	1	?	0	1	1	0	1	0	1	0	1	1	1	0	0	0	0	1	1	0	1	1	1	0	0	1	1	0	0	0	1	1	1	1	?
G87	KASYAN/YU MAI30	2910.67	4340.28	3625.47	1	1	1	1	1	1	1	1	1	1	1	1	0	1	0	1	0	1	1	1	1	1	1	1	1	1	1	0	?	0	0	0	1	1	1	0	1	1	1	0	1	1	0	1	0
G88	JAGGER 'SIB'/3/LAGOS-7//GUIMATLI 2/17	2520.83	6925	4722.92	0	0	0	1	1	0	1	0	0	1	1	0	0	1	0	0	0	1	1	1	0	0	0	1	?	1	0	1	1	0	1	?	1	0	0	1	1	1	1	0	1	1	1	0	0
G89	VORONA/HD2402//ALBATROSS ODESSKIY	3148.98	5916.67	4532.82	0	0	1	0	1	0	1	1	0	1	0	0	1	0	0	1	0	1	1	1	0	1	1	1	1	1	0	0	1	0	1	1	?	0	0	0	1	1	0	0	1	1	1	0	0
G90	RSK/CA8055//CHAM6/6/BUC/5/NAPHAL/CI13449/4/SEL14.53/3/Cham-8	3300.36	5736.11	4518.24	0	0	1	1	1	0	1	1	0	1	0	0	1	1	0	1	0	1	1	1	0	1	1	1	1	1	0	0	0	1	1	1	1	0	1	0	1	1	1	1	0	1	1	1	0
G91	RSK/CA8055//CHAM6/6/BUC/5/NAPHAL/CI13449/4/SEL14.53/3/Cham-8	3133.63	5887.5	4510.56	0	0	1	1	1	0	1	1	0	1	0	0	1	1	0	1	0	1	1	1	0	1	1	1	?	?	0	0	0	1	1	1	1	0	1	0	1	1	1	1	0	1	1	1	0
G92	RSK/CA8055//CHAM6/6/BUC/5/NAPHAL/CI13449/4/SEL14.53/3/Cham-8	2962.5	6004.17	4483.33	0	0	1	1	1	0	1	1	0	1	0	0	1	1	0	1	0	1	1	1	0	1	1	1	1	1	0	0	0	1	1	?	1	0	1	0	1	1	1	1	0	1	1	1	0
G93	RSK/CA8055//CHAM6/6/BUC/5/NAPHAL/CI13449/4/SEL14.53/3/Cham-8	3279.68	5673.61	4476.65	0	0	1	1	1	0	1	1	0	1	0	0	1	1	0	1	0	1	1	1	0	1	1	1	1	1	0	0	0	1	1	1	1	0	1	0	1	1	1	1	0	1	1	?	0
G94	F885K1.1/SXL//GK OTHALON	3179.17	4268.06	3723.61	1	0	1	1	1	0	1	1	0	1	1	0	0	1	0	1	0	0	1	1	0	0	0	1	1	1	0	0	0	0	0	1	1	1	0	0	1	1	1	0	1	0	1	1	0
G95	SHARK/F4105W2.1//TAM200/KAUZ	3241.08	5229.17	4235.12	1	1	0	1	1	0	1	1	0	1	0	0	0	0	1	1	1	0	1	1	0	1	1	1	1	1	0	1	0	0	1	1	?	1	0	1	1	1	0	0	1	0	1	1	1
G96	DORADE-5/3/BOW"S"/GEN//SHAHI	3400.15	5390.28	4395.21	0	0	1	1	1	1	1	0	0	1	1	0	0	1	0	1	0	1	1	1	0	?	1	0	0	0	0	0	0	0	0	?	?	1	1	1	0	1	1	0	1	1	1	1	0
G97	DORADE-5/3/BOW"S"/GEN//SHAHI	3289.11	5270.83	4279.97	0	0	1	1	1	1	1	0	0	1	1	0	0	1	0	1	0	1	1	1	0	1	1	0	1	0	0	0	0	0	0	1	0	1	1	1	0	1	1	0	1	1	1	1	0
G98	AIZAO781/6/LOV11/SON64/4/PJ/GB55//093//7/TAM200/KAUZ	2927.12	6452.78	4689.95	0	1	0	0	1	0	0	1	0	?	1	0	0	0	0	?	0	0	1	1	0	0	?	0	1	1	1	0	1	1	1	?	0	1	0	0	1	0	1	?	1	0	?	1	0
G99	NWAU15/ATTILA//SHARK/F4105W2.1	3315.86	5755.56	4535.71	0	1	1	0	1	0	1	1	1	1	1	1	1	1	1	1	1	0	1	1	1	1	1	1	1	1	0	0	1	0	1	0	?	0	0	1	0	1	0	1	0	0	1	1	0
G100	KS82142/CUPE(BDME94-1)//KK 8514-1-1	3088.16	4575	3831.58	0	1	0	1	1	0	1	1	0	1	1	0	0	1	0	1	0	0	1	1	1	1	1	1	1	0	0	?	1	0	1	0	0	1	0	1	1	0	1	0	1	0	1	1	0
G101	ZANDER-6/5/YE2453/4/KS831024/3/AUR/LANC//NE7060	3071.86	5223.61	4147.73	1	1	1	1	1	0	1	0	0	1	0	0	0	1	0	1	0	1	1	0	0	0	0	1	1	1	1	0	1	0	1	0	0	0	0	1	1	0	1	0	1	1	1	1	1
G102	SULTAN95/KIRGIZ95/4/RAN/NE701136//CI13449/CTK/3/CUPE	2909.8	5187.5	4048.65	1	1	0	0	1	0	0	1	0	?	1	0	0	1	0	1	0	1	1	1	0	1	1	1	1	1	0	1	1	0	1	?	0	1	1	1	1	0	1	0	1	1	1	1	1
G103	T 98-9//VORONA/HD2402	3209.58	4759.72	3984.65	1	1	1	1	1	0	1	1	0	1	1	0	0	1	0	1	0	0	1	1	0	?	1	1	1	1	0	1	0	0	1	?	?	1	0	0	1	1	1	0	1	0	?	0	1
G104	TRAP#1/YACO/3/KAUZ*2/TRAP//KAUZ/6/SN64//SKE/2*ANE/3/SX/4/BEZ/5/JUN/7/SHARK-1	3732.89	5963.89	4848.39	0	1	1	1	0	0	1	1	0	?	1	0	1	1	1	1	1	0	1	1	1	0	0	1	1	1	1	1	0	1	1	0	?	1	0	0	1	0	0	0	1	1	?	1	1
G105	CAR422/ANA//YACO/3/KAUZ*2/TRAP//KAUZ/4/BUCUR/5/BUCUR	3616.89	6062.5	4839.69	0	1	1	1	0	0	1	1	0	1	1	0	1	1	1	1	1	0	1	1	1	0	0	1	1	?	1	?	0	1	1	1	0	1	0	0	1	0	0	0	1	1	1	1	1
G106	CAR422/ANA//YACO/3/KAUZ*2/TRAP//KAUZ/4/BUCUR/5/BUCUR	3600.88	5608.33	4604.6	0	1	1	1	0	0	1	1	0	?	1	0	1	1	1	1	1	0	1	1	?	0	0	1	1	?	1	?	0	1	1	0	?	1	0	0	1	0	0	0	1	1	?	1	0
G107	KARL/NIOBRARA//TAM200/KAUZ/3/TAM200/KAUZ	3520.03	7051.39	5285.71	0	1	0	0	1	0	1	1	0	1	1	0	0	1	1	1	1	1	1	1	1	1	1	1	1	1	0	?	0	0	1	0	?	?	0	1	1	1	0	0	1	1	1	0	1
G108	ATAY/GALVEZ87//SHARK-1	3350.15	5162.5	4256.32	1	1	1	1	1	1	?	1	0	1	0	0	1	1	1	1	1	0	1	1	1	?	?	1	1	1	0	0	1	1	1	0	?	0	0	1	0	0	0	0	1	1	1	1	0
G109	ERYT783-96/SHARK-1	3552.78	5280.56	4416.67	1	1	0	0	1	1	1	1	0	?	0	0	1	0	0	?	0	0	1	1	1	1	1	1	1	0	1	1	0	0	1	0	?	0	0	1	1	1	0	0	1	0	1	1	1
G110	ATAY/GALVEZ87/3/RSK/CA8055//CHAM6	3414.91	4544.44	3979.68	0	0	0	1	?	0	1	1	1	1	0	1	1	1	0	1	0	1	1	1	0	0	0	1	1	1	0	0	0	1	1	1	0	1	0	1	1	1	1	0	1	1	1	0	0
G111	DAGDAS/APCB-40	3304.39	5945.83	4625.11	1	1	0	1	1	0	0	0	0	1	1	0	0	1	1	1	1	1	1	1	1	1	1	1	1	0	0	0	1	0	0	?	1	0	0	0	1	1	0	1	0	0	1	1	0
G112	SPN/NAC//ATTILA/3/TRAKIA	2891.01	5872.22	4381.61	1	1	0	1	?	0	0	1	0	1	1	0	0	1	1	1	1	0	1	1	1	1	1	1	1	0	0	1	?	0	0	?	1	0	0	0	1	1	0	1	0	0	1	1	0
G113	SW89.5277/BORL95//SKAUZ	3251.75	5143.06	4197.4	1	1	1	1	0	0	1	1	0	0	1	0	0	?	0	0	0	0	0	1	1	1	1	?	1	1	1	0	1	1	1	0	0	0	0	1	1	1	1	1	1	1	0	0	1
G114	FRET2/TUKURU//FRET2	3114.33	5620.83	4367.58	1	1	1	0	0	0	0	1	0	1	1	0	0	1	0	1	0	0	1	1	1	1	1	1	1	0	1	0	1	0	1	1	0	1	0	1	1	1	1	0	1	1	?	0	1
G115	RANA96/3/RSK/CA8055//CHAM6	3543.35	4693.06	4118.2	0	1	0	1	1	1	0	1	0	0	1	0	0	1	0	1	0	1	0	1	0	0	0	1	1	0	1	1	0	0	?	?	1	0	0	1	1	0	1	1	0	1	1	0	1
G116	TAM200/KAUZ/3/AGRI/BJY//VEE	3546.93	6051.39	4799.16	1	1	?	0	1	0	1	1	0	0	1	0	0	1	0	1	0	0	1	1	0	1	1	?	1	0	0	?	0	1	1	0	?	1	0	0	1	1	1	0	1	1	1	1	1
G117	AU/CO652337//2*CA8-155/3/F474S1-1.1	2769.15	5113.89	3941.52	1	1	1	?	0	0	1	1	0	0	1	0	1	1	1	1	1	1	0	1	1	0	0	1	1	?	?	1	0	0	1	?	?	0	0	1	1	0	1	1	0	1	?	0	0
G118	SHI#4414/CROWS"//GK SAGVARI/CA8055	3339.77	5836.11	4587.94	1	1	1	1	1	0	0	0	0	1	1	0	1	1	0	1	0	0	1	1	0	0	0	1	0	0	0	0	1	0	1	?	?	0	0	1	0	1	1	1	0	1	?	0	?
G119	SOLH	3690.13	5822.92	4756.52	1	1	1	0	1	1	0	1	0	1	0	0	1	1	1	?	1	0	1	1	1	1	1	1	1	?	0	0	0	0	1	?	0	0	0	?	?	?	0	0	1	0	1	1	1
G120	BEZOSTAYA		5200		1	1	0	0	0	0	1	1	0	0	1	0	0	1	1	1	1	1	0	1	1	0	0	?	1	?	0	1	1	0	0	0	1	0	0	1	1	1	0	1	0	1	1	1	0
DH2011IRR: Days to heading recorded in a trial carried out in 2011 in Tel Hadya (Syria) under irrigated conditions; DH2011RF: Days to heading recorded in a trial carried out in 2011 in Tel Hadya (Syria) under rainfed conditions; DH2012IRR: Days to heading recorded in a trial carried out in 2012 in Tel Hadya (Syria) under irrigated conditions, DHIRR: Average days to heading in the irrigated trials…
[truncated: 3,006 more columns]
